# Supplementary material for: Neighborhood Disadvantage and Cardiovascular Mortality Among Colorectal Cancer Survivors
Source: Cancers (Basel). 2025 Nov 26;17(23):3782. doi: 10.3390/cancers17233782 (PMC12691430; doi:10.3390/cancers17233782)
Supplement: Supplementary file 1 [file cancers-17-03782-s001.zip]

Archive with 1 entries (1 files):
- cancers-3988492-supplementary.pdf
